# Supplementary material for: Stability of Rosmarinic Acid and Flavonoid Glycosides in Liquid Forms of Herbal Medicinal Products—A Preliminary Study
Source: Pharmaceuticals (Basel). 2021 Nov 10;14(11):1139. doi: 10.3390/ph14111139 (PMC8624675; doi:10.3390/ph14111139)
Supplement: Supplementary file 1 [file pharmaceuticals-14-01139-s001.zip]

Archive with 1 entries (1 files):
- pharmaceuticals-1437481-supplementary_noComments.pdf
